# Supplementary material for: Foliar application of pyroligneous acid acts synergistically with fertilizer to improve the productivity and phytochemical properties of greenhouse-grown tomato
Source: Sci Rep. 2024 Jan 22;14:1934. doi: 10.1038/s41598-024-52026-2 (PMC10803764; doi:10.1038/s41598-024-52026-2)
Supplement: Supplementary file 1 — Supplementary Information. [file 41598_2024_52026_MOESM1_ESM.xlsx]

## Sheet: Table S1
	Table S1. Direct effect of foliar PA application on physiology, yeild and quaility of tomato
Treatment	Chlorophyll a (mg/g FW)		Chlorophyll b (mg/g FW)		Total chlorophyll content (mg/g FW)		Above-ground fresh weight (g)		Fruit number		Total fruit weight (g)		°Brix		pH		TDS (ppt)		EC (mS)		Salinity (ppt)		Leaf Carotenoid Content (mg/g FW)		Leaf Total Flavonoid (mg quecertine/g FW)		Leaf Total sugar (mg glucose/g FW)		Leaf Total Phenolics (mg GAE/g FW)		Leaf DPPH (%)		Fruit DPPH (%)		Fruit Carotenoid Content (mg/g FW)		Fruit Total flavonoid Content (mg quecertine/g FW)		fruit Total Phenolic Content (mg GAE/g FW)		Fruit Total sugar (mg glucose/g FW)		Fruit total Protein (mg/g FW)		Leaf protein (mg/g FW)
0.25% PA	219.073	bc	103.90 cd		319.68	cd	502.796	a	24	b	1263.21	a	4.99	c	4.58	a	3.45	d	3.9	d	2.05	d	79	bc	0.92	c	7.24	d	647.23	a	52.08	e	24.79	d	2.7	c	58.6	d	118.32	d	16.68	d	1.19	ab	2.23	c
0.5 % PA	247.904	a	130.27 b		365.9	b	472.34	a	23	b	1050.14	b	5.33	b	4.55	ab	3.83	ab	4.35	a	2.28	ab	85.16	a	0.99	a	7.63	c	605.62	c	58.64	cd	30.08	c	2.93	b	62.36	c	185.87	a	17.13	d	1.14	b	2.25	c
1% PA	226.953	b	107.33 c		330.26	c	459.817	a	24	b	992.97	bc	5.32	b	4.52	bc	3.71	bc	4.18	bc	2.19	bc	78.78	bc	0.84	d	7.14	d	555.2	e	74.02	a	33.04	a	2.74	bc	50.35	e	89.84	e	16.69	d	1.16	b	2.48	a
2% PA	255.373	a	149.98 a		388.18	a	476.01	a	28	a	1359.82	a	5.49	a	4.51	c	3.86	a	4.32	ab	2.33	a	81.33	b	1	a	8.23	b	572.63	d	69.34	b	33.04	a	3.19	a	94.44	a	144.15	b	24.66	a	1.24	a	2.49	a
Water	222.832	b	99.64 de		317.72	cd	477.272	a	19	c	846.4	c	5.41	ab	4.53	bc	3.57	cd	4.06	cd	2.14	cd	77.67	c	0.95	b	9.06	a	633.28	b	61.26	c	29.99	c	2.9	bc	47.38	f	140.22	b	21.17	b	0.8	d	2.41	ab
No spray	207.897	c	93.85 e		300.85	d	427.754	a	19	c	830.98	c	4.82	d	4.5	c	3.71	bc	4.09	cd	2.23	bc	72.78	d	0.95	b	7.87	bc	625.49	b	57.09	d	30.96	b	2.74	bc	68.12	b	129.41	c	19.59	c	0.87	c	2.32	bc
P-value	<0.001		<0.001		<0.001		0.201		<0.001		<0.001		<0.001		0.001		<0.001		<0.001		<0.001		<0.001		<0.001		<0.001		<0.001		<0.001		<0.001		<0.001		<0.001		<0.001		<0.001		<0.001		<0.001

## Sheet: Table S2
Table S2. Fruit grading category of harvested tomato fruits
Treatment	Canada Commercial (≥ 63 mm)	Canada No.2 (63 mm < x ≥ 38 mm)	Non-marketable (< 38 mm)	Total number
0.25% PA + Full	0	93	12	105
0.25% PA + Half	0	67	17	84
0.5% PA + Full	2	80	30	112
0.5% PA + Half	0	54	12	66
1% PA + Full	0	60	16	76
1% PA + Half	0	61	48	109
2% PA + Full	0	101	10	111
2% PA + Half	0	65	47	112
No spray + Full	2	47	23	72
No spray + Half	0	46	35	81
Water + Full	1	62	18	81
Water +Half	0	46	24	70
Total number	5	782	292	1079
Percentage	0.463392	72.4745	27.0621

## Sheet: Table S3
Tissue	Carotenoid (mg/g FW)	Total protein (mg/mL)	Total sugar (mg glucose/g FW)	Total phenolic content (mg GAE/ g FW)	Total flavonoid Content (µg quecertin/ g FW)	DPPH (%)
Fruit	2.82 ± 0.34	1.07 + 0.23	19.60 ± 4.39	141.2 ± 47.6	67.8 ± 26.6	30.29 + 2.94
Leaf	77.04 ± 8.57	2.34 + 0.19	7.90 ± 1.05	608 ± 65.6	947 ± 107	61.6 + 10.9
P-value	<0.001	<0.001	<0.001	<0.001	<0.001	<0.001

## Sheet: Table S4
Table S4. Pearson correlation coefficients (r) and their significance at p ≤ 0.05 amongst response variables of tomato plants treated with PA and NPK combination.
Variables	Fv/Fm	Fv/Fo	Fruit number	Total fruit weight	Above-ground fresh weight	Above-ground dry weight	Brix	pH	TDS	EC	Salinity	L. Sugar content	L. Flavonoid content	Chlorophyll a	Chlorophyll b	L. Carotenoid content	L. Protein content	L. Phenolic content	L. DPPH	F. Sugar content	F. Phenolic content	F. Flavonoid content	F. Carotenoid content	F. Protein content
Fv/Fo	r = 0.996
	p = 0.000
Fruit number	r = 0.238	r = 0.252
	p = 0.104	p = 0.084
Total fruit weight	r = 0.385	r = 0.386	r = 0.691
	p = 0.007	p = 0.007	p = 0.000
Above-ground fresh weight	r = 0.157	r = 0.151	r = 0.224	r = 0.039
	p = 0.286	p = 0.305	p = 0.125	p = 0.790
Above-ground dry weight	r = 0.167	r = 0.164	r = 0.162	r = 0.055	r = 0.855
	p = 0.255	p = 0.266	p = 0.270	p = 0.711	p = 0.000
Brix	r = -0.181	r = -0.195	r = -0.050	r = -0.139	r = 0.104	r = 0.042
	p = 0.218	p = 0.184	p = 0.735	p = 0.348	p = 0.482	p = 0.775
pH	r = 0.473	r = 0.470	r = 0.327	r = 0.252	r = 0.069	r = 0.107	r = -0.203
	p = 0.001	p = 0.001	p = 0.023	p = 0.084	p = 0.642	p = 0.471	p = 0.166
TDS	r = -0.026	r = -0.027	r = -0.001	r = -0.077	r = -0.030	r = -0.232	r = 0.465	r = -0.196
	p = 0.859	p = 0.853	p = 0.996	p = 0.604	p = 0.839	p = 0.112	p = 0.001	p = 0.181
EC	r = 0.075	r = 0.082	r = 0.042	r = -0.012	r = -0.010	r = -0.183	r = 0.542	r = -0.133	r = 0.900
	p = 0.612	p = 0.580	p = 0.777	p = 0.933	p = 0.947	p = 0.214	p = 0.000	p = 0.368	p = 0.000
Salinity	r = -0.052	r = -0.058	r = -0.012	r = -0.119	r = -0.041	r = -0.238	r = 0.477	r = -0.224	r = 0.963	r = 0.866
	p = 0.726	p = 0.697	p = 0.933	p = 0.422	p = 0.780	p = 0.103	p = 0.001	p = 0.126	p = 0.000	p = 0.000
L. Sugar content	r = -0.15	r = -0.189	r = -0.454	r = -0.283	r = 0.154	r = 0.104	r = 0.473	r = -0.300	r = 0.239	r = 0.202	r = 0.288
	p = 0.310	p = 0.199	p = 0.001	p = 0.051	p = 0.295	p = 0.483	p = 0.001	p = 0.038	p = 0.102	p = 0.168	p = 0.048
L. Flavonoid content	r = -0.037	r = -0.061	r = -0.352	r = 0.006	r = -0.442	r = -0.335	r = 0.138	r = -0.18	r = 0.088	r = 0.123	r = 0.103	r = 0.390
	p = 0.804	p = 0.680	p = 0.014	p = 0.970	p = 0.002	p = 0.020	p = 0.351	p = 0.222	p = 0.552	p = 0.405	p = 0.485	p = 0.006
Chlorophyll a	r = 0.265	r = 0.251	r = 0.489	r = 0.329	r = 0.113	r = 0.035	r = -0.045	r = 0.235	r = 0.037	r = 0.056	r = 0.009	r = -0.153	r = 0.111
	p = 0.069	p = 0.085	p = 0.000	p = 0.022	p = 0.443	p = 0.811	p = 0.762	p = 0.108	p = 0.805	p = 0.703	p = 0.953	p = 0.300	p = 0.454
Chlorophyll b	r = 0.246	r = 0.235	r = 0.479	r = 0.369	r = 0.092	r = 0.041	r = 0.002	r = 0.168	r = 0.113	r = 0.131	r = 0.077	r = -0.109	r = 0.159	r = 0.934
	p = 0.092	p = 0.108	p = 0.001	p = 0.010	p = 0.532	p = 0.784	p = 0.987	p = 0.253	p = 0.446	p = 0.374	p = 0.602	p = 0.462	p = 0.280	p = 0.000
L. Carotenoid content	r = 0.237	r = 0.228	r = 0.290	r = 0.065	r = 0.033	r = -0.001	r = 0.087	r = 0.136	r = 0.005	r = 0.026	r = -0.005	r = -0.114	r = 0.137	r = 0.905	r = 0.809
	p = 0.106	p = 0.118	p = 0.046	p = 0.663	p = 0.822	p = 0.994	p = 0.555	p = 0.357	p = 0.971	p = 0.859	p = 0.974	p = 0.442	p = 0.352	p = 0.000	p = 0.000
L. Protein content	r = -0.542	r = -0.544	r = 0.024	r = -0.384	r = 0.016	r = -0.086	r = 0.396	r = -0.267	r = 0.201	r = 0.201	r = 0.276	r = 0.071	r = -0.120	r = 0.125	r = 0.109	r = 0.216
	p = 0.000	p = 0.000	p = 0.870	p = 0.007	p = 0.916	p = 0.561	p = 0.005	p = 0.067	p = 0.170	p = 0.170	p = 0.057	p = 0.631	p = 0.417	p = 0.398	p = 0.462	p = 0.140
L. Phenolic content	r = -0.473	r = -0.455	r = -0.350	r = -0.433	r = -0.267	r = -0.190	r = 0.083	r = -0.136	r = -0.183	r = -0.145	r = -0.161	r = -0.100	r = -0.091	r = -0.687	r = -0.710	r = -0.542	r = 0.310
	p = 0.001	p = 0.001	p = 0.015	p = 0.002	p = 0.067	p = 0.197	p = 0.576	p = 0.357	p = 0.214	p = 0.325	p = 0.274	p = 0.501	p = 0.537	p = 0.000	p = 0.000	p = 0.000	p = 0.032
L. DPPH	r = -0.510	r = -0.515	r = -0.182	r = -0.101	r = -0.177	r = -0.131	r = 0.521	r = -0.513	r = 0.179	r = 0.195	r = 0.207	r = 0.262	r = 0.119	r = -0.445	r = -0.385	r = -0.382	r = 0.236	r = 0.354
	p = 0.000	p = 0.000	p = 0.215	p = 0.493	p = 0.228	p = 0.376	p = 0.000	p = 0.000	p = 0.223	p = 0.185	p = 0.159	p = 0.072	p = 0.420	p = 0.002	p = 0.007	p = 0.007	p = 0.107	p = 0.014
F. Sugar content	r = -0.239	r = -0.237	r = 0.248	r = 0.364	r = 0.053	r = -0.124	r = 0.231	r = -0.292	r = 0.450	r = 0.382	r = 0.483	r = 0.133	r = 0.094	r = 0.045	r = 0.146	r = -0.162	r = 0.087	r = -0.153	r = 0.156
	p = 0.102	p = 0.104	p = 0.089	p = 0.011	p = 0.720	p = 0.401	p = 0.114	p = 0.044	p = 0.001	p = 0.007	p = 0.001	p = 0.368	p = 0.524	p = 0.759	p = 0.323	p = 0.272	p = 0.558	p = 0.300	p = 0.289
F. Phenolic content	r = 0.034	r = 0.043	r = -0.125	r = -0.063	r = -0.031	r = -0.072	r = 0.344	r = -0.099	r = 0.612	r = 0.546	r = 0.591	r = 0.043	r = 0.175	r = -0.082	r = 0.004	r = -0.034	r = -0.028	r = 0.002	r = -0.001	r = 0.461
	p = 0.819	p = 0.772	p = 0.395	p = 0.672	p = 0.834	p = 0.626	p = 0.017	p = 0.503	p = 0.000	p = 0.000	p = 0.000	p = 0.770	p = 0.234	p = 0.578	p = 0.979	p = 0.821	p = 0.848	p = 0.992	p = 0.996	p = 0.001
F. Flavonoid content	r = -0.233	r = -0.234	r = -0.097	r = -0.069	r = 0.019	r = -0.067	r = 0.559	r = -0.455	r = 0.670	r = 0.58	r = 0.708	r = 0.361	r = 0.115	r = -0.271	r = -0.159	r = -0.216	r = 0.202	r = 0.048	r = 0.398	r = 0.592	r = 0.491
	p = 0.110	p = 0.110	p = 0.512	p = 0.640	p = 0.899	p = 0.650	p = 0.000	p = 0.001	p = 0.000	p = 0.000	p = 0.000	p = 0.012	p = 0.435	p = 0.063	p = 0.281	p = 0.140	p = 0.169	p = 0.744	p = 0.005	p = 0.000	p = 0.000
F. Carotenoid content	r = -0.187	r = -0.212	r = -0.025	r = 0.003	r = -0.040	r = 0.005	r = 0.342	r = -0.210	r = -0.015	r = -0.019	r = 0.053	r = 0.217	r = 0.348	r = -0.030	r = 0.009	r = 0.011	r = 0.069	r = 0.087	r = 0.392	r = 0.187	r = 0.133	r = 0.276
	p = 0.203	p = 0.149	p = 0.867	p = 0.986	p = 0.788	p = 0.971	p = 0.017	p = 0.151	p = 0.921	p = 0.896	p = 0.719	p = 0.139	p = 0.015	p = 0.838	p = 0.953	p = 0.941	p = 0.639	p = 0.554	p = 0.006	p = 0.203	p = 0.367	p = 0.057
F. Protein content	r = 0.322	r = 0.322	r = 0.536	r = 0.475	r = 0.100	r = 0.183	r = 0.116	r = 0.231	r = 0.132	r = 0.282	r = 0.098	r = -0.169	r = 0.045	r = 0.429	r = 0.473	r = 0.314	r = -0.026	r = -0.477	r = 0.043	r = -0.115	r = -0.129	r = -0.022	r = 0.088
	p = 0.026	p = 0.026	p = 0.000	p = 0.001	p = 0.499	p = 0.213	p = 0.433	p = 0.115	p = 0.369	p = 0.052	p = 0.508	p = 0.252	p = 0.763	p = 0.002	p = 0.001	p = 0.030	p = 0.863	p = 0.001	p = 0.774	p = 0.437	p = 0.382	p = 0.880	p = 0.550
F. DPPH	r = -0.491	r = -0.503	r = 0.064	r = -0.075	r = -0.238	r = -0.282	r = 0.261	r = -0.444	r = 0.271	r = 0.192	r = 0.289	r = 0.098	r = 0.191	r = 0.249	r = 0.249	r = 0.221	r = 0.448	r = -0.017	r = 0.573	r = 0.236	r = -0.020	r = 0.089	r = 0.259	r = 0.040
	p = 0.000	p = 0.000	p = 0.665	p = 0.611	p = 0.104	p = 0.052	p = 0.073	p = 0.002	p = 0.063	p = 0.191	p = 0.046	p = 0.506	p = 0.194	p = 0.088	p = 0.088	p = 0.131	p = 0.001	p = 0.906	p = 0.000	p = 0.107	p = 0.891	p = 0.549	p = 0.075	p = 0.786
